# Supplementary material for: Efficacy of pharmacological interventions and therapeutic exercises for rheumatoid arthritis: a systematic review and meta-analysis
Source: Front Pharmacol. 2025 Nov 20;16:1686128. doi: 10.3389/fphar.2025.1686128 (PMC12676119; doi:10.3389/fphar.2025.1686128)
Supplement: Supplementary file 1 [file Table2.xlsx]

## Sheet: Sheet1
																					f
	FIRST AUTHOR	Q1	Q2	Q3	Q4	Q5	Q6	Q7	Q8	Q9	Q10	Q11	Q12	Q13
								Were outcome assessors blind to treatmentassignment	Were outcomes measured in the same way for treatment groups	Were outcomes measured in a reliable way	was follow up complete and …10	Were participants analysed in the groups to which they were randomized
								outcome1	outcome1	outcome 1	outcome1				total score		Risk
											result1	result 1	result 1
1	Teuwen, Max M. H..	1	1	1	1	1	0	1	1	1	1	1	1	1	12	0.923077	Low
2	Sanche Lauile	0	1	1	0	1	1	0	1	1	1	1	1	1	10	0.769231	Low
3	Gomez Da Silva	1	1	1	1	1	1	1	1	1	1	1	1	1	13	1	Low
4	Klareskog	1	0	1	1	1	1	0	1	1	1	1	1	1	11	0.846154	Low
5	Hakinen et al	1	0	1	0	0	0	0	1	1	1	0	1	1	7	0.538462	Moderate
6	Sarah Lamb et al	1	1	1	0	0	1	1	1	1	1	1	1	1	11	0.846154	Low
7	Van de Berg	1	1	1	0	0	1	1	1	1	1		1	1	10	0.769231	Low
8	Kremer	0	0	1	0	1	1	1	1	1	1	1	1	1	10	0.769231	Low
9	Emery P	0	0	1	1	1	1	0	1	1	1	1	1	1	10	0.769231	Low
10	Genovesse	0	1	1	1	0	1	1	1	1	1	1	1	1	11	0.846154	Low
11	Smolen et al	1	1	1	1	1	1	1	1	1	1	1	1	1	13	1	Low
12	Fleischmann et al	1	1	1	1	1	1	0	1	1	1	1	1	1	12	0.923077	Low
13	Gabay et al	1	1	1	1	1	1	1	1	1	1	1	1	1	13	1	Low
14	Vollenhoven et al	1	0	1	0	0	1	0	1	1	1	1	1	1	9	0.692308	Moderate
15	Smollen et al 2009	0	0	1	1	1	1	0	1	1	1	1	1	1	10	0.769231	Low
16	Nishomoto et al	0	0	1	1	1	1	0	1	1	1	1	1	1	10	0.769231	Low
17	Lourenzi et al	1	1	1	0	0	1	1	1	1	1	1	1	1	11	0.846154	Low
18	Schiff et al	0	0	1	0	1	1	1	1	1	1	1	1	1	10	0.769231	Low
