# Supplementary material for: Efficacy of pharmacological interventions and therapeutic exercises for rheumatoid arthritis: a systematic review and meta-analysis
Source: Front Pharmacol. 2025 Nov 20;16:1686128. doi: 10.3389/fphar.2025.1686128 (PMC12676119; doi:10.3389/fphar.2025.1686128)
Supplement: Supplementary file 2 [file Table3.xlsx]

## Sheet: Sheet1
	Author 2	Author 3		Contingency Table					Formular	Values		Kappa Score before conflict Resolution
	No	No				Author 3	Author 3 - Yes		Count of Agree-No	5	0.491525
	No	No			Author 2 - No	5	3		Count of Agree-Yes	2
	No	Yes			Author 2 - Yes	0	0		Total Number of observations	10
	No	Yes							Total count of No responses for Grace	8
	Yes	Yes							Total count of Yes responses for Grace	2
	No	No							Total count of No responses for Peter	5
	No	No							Total count of Yes responses for peter	5
	No	No
	No	Yes
	Yes	Yes
						Kappa Score before conflict Resolution

## Sheet: Sheet2
Author 2	Author 3		Contingency Table					Formular	Values
no	no				Author 3	Author 3		Count of Agree-No	8	1
no	no			Author 2	8	0		Count of Agree-Yes	2
no	no			Author 2	0	0		Total Number of observations	10
no	no							Total count of No responses for Author 2	8
Yes	yes							Total count of Yes responses for Author 2	2
No	no							Total count of No responses for Author 3	8
no	no							Total count of Yes responses for Author 3	2
no	no
no	no
yes	yes
								kappa score post conflict resolution
