# Supplementary material for: Efficacy of pharmacological interventions and therapeutic exercises for rheumatoid arthritis: a systematic review and meta-analysis
Source: Front Pharmacol. 2025 Nov 20;16:1686128. doi: 10.3389/fphar.2025.1686128 (PMC12676119; doi:10.3389/fphar.2025.1686128)
Supplement: Supplementary file 5 [file Table1.xlsx]

## Sheet: Sheet1
	S3 FILE: DATA EXTRACTION SHEET
S/N	AUTHOR NAME	Year	Country	Study setting	Disease severity	Disease duration	Blinding	Study type	Sample size	Sample size I	sample size(C)	sample size(C2)	completed (i)	completed (c)	completed (C2	Male (I)	Male(C)	Male(C2	Female(I)	Female (C)	Female (C 2)	mean age	Median age (I)	Median age (C)	Median age (C 2)	Mean age (cont. group)	Mean age (cont. 2)	Mean age (i)	no enrolled	no completed report on missing data		intervention type	specific intervention	duration of intervention	comparator		Comparator 2	Baseline	Baseline IN	Outcome Primary1		Outcome Secondary 1	Primary Outcome 2	Secondary Outcome 2	Data analysis	Background Drug	Assessment Tool 1	Assessment Tool 2	Number of Assessments
1	Teuwen, Max M. H..	2024	Netherlands	Facility			Double	RCT		109	106		104	98		7	1		97	97						58.1 (13.6)		59.4 (12.1			11 Lost to follow up	Exercise	long standing, personalised exercise therapy	52 weeks	usual care determined by clinicins and participants themselves			DAS- 28†, mean (SD) 3.0 (1.3), HAQ- DI‡, mean (SD) 1.7 (0.5), PSC NRS 1† (0- 10) 7.5 (1.4)	DAS- 28†, mean (SD)3.2 (1.3), HAQ- DI‡, mean (SD) 1.7 (0.5), PSC NRS 1† (0- 10) 7.5 (1.4)	change in the highest- ranked Patient- Specific Complaints Numerical Rating Scale (PSC1 NRS) score, QoL		PSC activities ranked second and third (PSC2 and PSC3), the Physical Function (PF)- 10,38 39 the Health Assessment Questionnaire-Disability Index (HAQ-DI),40–42 the Rheumatoid Arthritis Quality of Life (RAQoL) Questionnaire,43 the 36- Item Short- Form Health Survey (SF- 36) Physical and Mental Compo nent Summary Scales (PCS and MCS),44 45 and the 6- minute walk test (6MWT).46			Student's T-test (95% CI)	DMARDs, Glucocorticoids, NSAIDs.	PSC1 NRS, SF-36	6MWT	3
2	Sanchez-Laulhe, Pablo Rodriguez and Luque-Romero, Luis Gabriel and Barrero-Garcia, Francisco Jose and Biscarri-Carbonero, Angela and Blanquero, Jesus and Suero-Pineda, Alejandro and Heredia-Rizo, Alberto Marcos	2022	Spain	Facility	current pain and disability in hands or wrist	2 years	single blinding	RCT	36	14, 28 hands	22,41 hands		26 hands	32 hands		5	9		9	13		57.64 (7.25)				61.86 (10.76)		57.64(7.25)	36(69 hands)	30(58 hands)	6 drop-outs after baseline	Exercise	Carehand App	6 months	written exercise program and recommendations on a paper sheet, together with pictures and written explanations of upper limb strengthening and stretching exercises focusing on the hands, wrist, and finger joints			13.5kg mech-pinch guage;		hand function assessed with Michigan hand function questionnaire		pain and stiffness intensity, grip strength, pich gauge			Repeated Measures ANOVA	DMARDs	Michigan Hand Outcome Questionnaire, VAS, Hand Dynamometer, Pinch Guage, QuickDASH		Min.- 3; Max- 4 assessments
3	Gomes da Silva, Kelson Nonato and Pedro de Paiva Teixeira, Lucas Emmanuel and Imoto, Aline Mizusaki and Atallah, Alvaro Nagib and Peccin, Maria Stella and Moca Trevisani, Virginia Fernandes	2013	Sao Paulo	Facilty	Active RA	9.71±5.91(I), 9.61±5.99(C),	Double	RCT	102	51	51		51	51		11 (Total)			91(Total)							58.37(8.11)		57.90(8.50)	102	91	reasons include personal reasons, relocation, lack of transport means , however these were all included in analysis	Exercise	sensorimotor exercises (proprioceptive) in addition to drug therapy sone (5 mg)	4 months twice a week, with 30–50-min sessions each,	Methotrexate, Leflunomide and/or Predni sone (5 mg)					Pain,functional capacity		Quality of life , Disability			chi-square/Mann–Whitney test , paired t test/Wilcoxontest, intention to-treat	Methotrexate, Leflunomide and/or Predni sone (5 mg)	Health Assessment Questionnaire (HAQ) and Timed Up & Go Test (TU&GT)	Short Form Health Survey (SF-36),(VAS), Berg Balance Scale Scale	2
4	Klareskog, L and Heijde, D van der and Jager, JP de and Gough, A and ...	2004	International Multicentre	Facilty	functional class I–III	6months -20 yrs	Double	RCT	781	231	228	223	193	159	170				171	180	171					53·0 (12·8)	53·2 (13·8)	52·5 (12·4)			160 majorly because of adverse events, lack efficacy	Pharmacological	Etanercept with /or without Metrothrexate	52 wks	Etanercept		Etanercpt +Methrotrexate			ACR , -20, -50, -70		Disease Activity	Functionality		ANOVA, ANCOVA		HAQ,ACR,Disabilityscore
5	HÃ¤kkinen, A and Sokka, T and Kautiainen, H and Kotaniemi, A and Hannonen, P	2004	FInland	Facility	Recent onset according to ACR criteria	<24 months	Not reported	RCT		35	35		31	31		13	11		18	20		49 (10)				49 (11)		49 (10)				Exercise	Strength Training	2 years	Conventional Training			Knee extension strength 66.0(28.8), Grip strength 54.8(30.5), Trunk extension strength 55.9(16.9), Trunk flexion strength 41.5(13.8)		Pain, Muscle strength	Functional capacity, Dx activity, Physical activity				Spearman correlation coefficient		Modified DAS-28, Helath assessment Questionnaire		3
6	Lamb, Sarah E. and Williamson, Esther M. and Heine, Peter J. and Adams, Jo and Dosanjh, Sukhdeep and Dritsaki, Melina and Glover, Matthew J. and Lord, Joanne and McConkey, Christopher and Nichols, Vivien and Rahman, Anisur and Underwood, Martin and Williams, Mark A. and Strengthening & Stretching Rheumat	2015	UK	Facility	active pain and dysfunction of hands		Single???	RCT		246	244		184	235		58	56		188	186						63·5 (11)		61·3 (12				Exercise	individually tailored, progressive exercise programme for the hands and arms, in addition to best practice usual care		Usual care					overall hand function subscale of the Michigan Hand Outcome Questionnaire (MHQ) at 12 months		other subscales of the MHQ—activities of daily living, pain, work performance, satisfaction, aesthetics and the summed MHQ score			intention to treat	DMARDs and other drugs	Michigan Hand Outcome Questionnaire,Troublesomeness questionnaire (range 0–20; high score indicates great pain pain),18 and self-reported global change, benefi t or harm, and treatment satisfaction questions		3
7	van den Berg, M. H. and Ronday, H. K. and Peeters, A. J. and le Cessie, S. and van der Giesen, F. J. and Breedveld, F. C. and Vlieland, T. P. M. Vliet	2006	Netherlands , Multicentre	Facility				RCT		82	78		77	75									49.5 (12.9)	49.8 (13.9)								Exercise	Individualized Training intervention	12 months	General Training					proportion of patients meeting the physical activity recommendations, based on the Dutch public health recommendations for physical activity		physical activity, functional ability, Quality of life,Disease activity			e Mann-Whitney U test or Chi-square test where appropriate. A Pearson chi-square test or a Fisher's exact test was used when the two groups were compared with respect to a dichotomous outcome measure		activity monitor (Actilog), MACTAR, Health Assessment Questionnaire (HAQ)	(RAQoL) questionnaire, Disease Activity Score (DAS28) Scale
8	Kremer, JM and Genant, HK and Moreland, LW and ...	2006	multicentre(26 countries)		persistent and activ	At least 1 year	Double	RCT		433	219		385	162		96	40		337	179						50.4(12,4)		51.5(12.9)				Pharmacological	Abatacept	1 year	Placebo					, ACR20 - response, Disability		ACR50and ACR70			con tinuity-corrected chi-square test to compare the responses of the abatacept group with those of the placebo group	MTX	ACR response criteria, DAS28, HAQ-DI,
9	Emery, P and Breedveld, FC and Hall, S and Durez, P and Chang, DJ and ...	2008	Europe, Asia, Latin America, Australia	Facility	mod-severe	3-24m0nths	double blinded	RCT	528	265	268		221	189		69	72		196	191		51.4(0.6)				52.3(0.8)		50.5(0.9)	542	528	not provided	pharmacological	Methotrexate and Etanercept (combined)	52 weeks	Methotrexate alone (monotherapy)			DAS28>5.1 (92%)		DAS28 Remission (DAS28 <2.6)		Normal health assessment disability index- 61% in intervention; 44% improvement in control group			ANCOVA	Corticosteroid	DAS 28, HAQ, ACR 20, 50, 70, DAS 44
10	Genovese, MC and McKay, JD and Nasonov, EL and ...	2008	multicentre	facility	mod-severe	greater than 6	double blinded	RCT	1220	803	413		751	370		670	286		81	84						54 (13)		53 (13)			withdrew oa safety	pharmacological	Tocicilumab	24weeks	placebo					Pain,QoL. Physical fxn				change in ACR 50,70 @24weeeks	Cochran-mantral-Haensal chi square,ANOVA,	DMARDS	DAS28, ACR 20,50,70,
11	Smolen, JS and Beaulieu, A and Rubbert-Roth, A and ...	2008		Facility	moderate to severe	> 6 months	Double	RCT		205	204	211	191	189	186	30	45	38								50.6(12.1)	51.4(12.8)	50.8(11.8)			safety and non-safety	Pharmacological	Tocicilumab	24 weeks						Pain,QoL. Physical fxn				Change from inDAS 28natb 24wks	ANOVA, CHI SQUARE, Fischer's exact test	MTX , Folic acidadmin	VAS,DAS -28,HAQ-D1, SF 36		8
12	Fleischmann, R and Vencovsky, J and ...	2009	Multicentre	facility	mod-sev	greater than 6mo	double	RCT		111	109		76	28		24	12		87	97						54.9(11.6)		52.7(12.7)			no efficacy,protocol violation	pharmac	certolizumab	24weeks	PLACEBO					ACR 20		acr 50, 70, DAS ,Physical fxn,HRQoL, Pain			cochran-Mantal-Haensal,ANCOVA,LGISTIC REGRESSION		ACR20,50,70	HAQ-D1,HRCoL,SF36,VAS
13	Gabay, C and Emery, P and Vollenhoven, R Van and Dikranian, A and ...	2013	multi(76)	Facility	mod -sev	6MON	DOUBLE	RCT		163	163		125	132		30	34		133	129						54.4(13.0)		53.3(12.4)			AE,Death,lack of efff	Pharmacological	adalimumab	24weeks	tolicuzimab					change in disease activity		changes in DAS 28 less 2.6-3.2			logistic regression,Bonferron ,Holm,ANCOVA		DAS 28	ACR 20,50,70, DAS 28 ,HRQ,Clinical disease activity index
14	Vollenhoven, RF Van and Ernestam, S and Geborek, P and ...	2009	Sweden	Facility	Moderate to severe	<1 year	not stated	RCT		128	130		105	89		31	29		97	101		≥18				52.9(13.9)		51.1(13.3)			18 due to lack of effectiveneess	Pharmacological	Infliximab	1 year	sulfasalazine + hydroxychloroquine					ACR 20, 50, 70 ; EULAR GOOD RESPONSE , GOOD OR MODERATE RESPONSE					intention-to-treat, Chi square test, non-responder imputation	methotrexate for 3-4 months	ACR,HAQ,DAS28		3
15	Smolen, J and LandewÃ©, RB and Mease, P and Brzezicki, J and ...	2009	INTERNATIONAL MULTICENTRE STUDY		ACTIVE RA		Double	RCT		246	127	246	181	17	174	54	20	40	192	107	206					51.5(11.8)	52.2(11.1)	51.9(11.8)				Pharmacological	effect of dose change ofcertolizumal pegol	24 weeks	lacebo+ MTX							Pain,QoL,Physical Function		Disability levels,	ANCOVA,	MTX	ACR 20, 50; HAQDI, SF-36		`10
16	Nishimoto, N and Yoshizaki, K and Miyasaka, N and ...	2004	Japan	Facility	Refractory RA	> 6 months	Double blind	RCT		55	54	53	51	28	52	9	14	14	46	40	39		56.0( 25-74)	53.0(31-70)	53.5(21-74)						25 withdrawn from placebo, 2 withdrawn from 4mg, 4 withdrawn from 8mg mostly for adverse events	Pharmacological	different doses of Humanised anti-human IL-6 Receptor(MRA)	12 WEEKS	Placebo		MRA 4mg			ACR 20, 50 , 70,		DAS- 28 GOOD AND MODERATE			Student t-test	At least one 1 DMARD or Immumosuppressant	ACR CRITERIA AND DAS-28 SCALE		2
17	"Lourenzi, Felipe Martinelli and Jones, Anamaria and Pereira, Daniele Freitas and Costa Alves dos Santos, Joao Henrique and Vilar Furtado, Rita Nely and Natour, Jamil "	2023	Brazil	facility	under stable medicaion	> 6 months	Double	RCT		33	27		27	33		2	3		25	30						50.88(8.57)		52.63(7.10)			no missing data	Exercise	Muscle training for trunk muscles (flexors and extensors) Knee (F &E), Hip muscles (Abductors & adductors), elbow, shoulders and wrist	12 weeks	Usual drug without Exercise					Physical fxn,		Disease Activity, Pain, HRQoL, Grip strength, muscle strength, Patient satisfaction with txm			ManWhitney U, Chi square, Repeated measure ANOVA	usual( not stated)	Health Assessment Questionnaire	DAS 28, Numerical Pain Scale, SF-36, JAMAR Dynamnmeter, 1 RM
18	Schiff, M and Weinblatt, ME and Valente, R and ...	2014	Int. multicentre	Facility	Active	less/= 5 years	Double	RCT		318	328		252	245		59	58		259	270						51.0(12.8)		51.4(12.6)			149 majorly from adverse events, lack of efficacy,personal reasons, death	Pharmacological	Subcutaneous Abatacept	2 years	Adalimumab					ACR criteria, Health Assessment Questionnaire -Disability index(HAQ-Di)		Clinical Disease Activity Index(CDAi),Simplified Disease Activity Index (SDAi)			Intention to treat, ANCOVA	MTX	ACR, HAQ-Di		Multiple
[truncated: 2 more columns]
